# Supplementary material for: Barefoot Plantar Pressure Indicates Progressive Neurological Damage in Patients with Human T-Cell Lymphotropic Virus Type 1 Infection
Source: PLoS One. 2016 Mar 21;11(3):e0151855. doi: 10.1371/journal.pone.0151855 (PMC4801362; doi:10.1371/journal.pone.0151855)
Supplement: S1 Database — For each foot region, we showed the database from control, HTLV-1 and HAM/TSP groups. (XLSX) [file pone.0151855.s001.xlsx]

## Sheet: Open eyes - medium pressure
FOOT REGIONS
T1				T2345				M1				M2				M3				M4				M5				MF				MH				LH				Forefoot				Midfoot				Hindfoot
Control	HTLV	PETMAH		Control	HTLV	PETMAH		Control	HTLV	PETMAH		Control	HTLV	PETMAH		Control	HTLV	PETMAH		Control	HTLV	PETMAH		Control	HTLV	PETMAH		Control	HTLV	PETMAH		Control	HTLV	PETMAH		Control	HTLV	PETMAH		Control	HTLV	PETMAH		Control	HTLV	PETMAH		Control	HTLV
0.0544029	0.0309963	0		0.0588813	0	0		0.0552125	0.0920714	0.0620556		0.10103	0.129623	0.124983		0.140084	0.144525	0.166306		0.131698	0.138284	0.196672		0.0993926	0.125523	0.13224		0.0493712	0.0443827	0.0402295		0.158339	0.16391	0.132527		0.151589	0.130685	0.144986		0.640702	0.661023	0.682257		0.0493712	0.0443827	0.0402295		0.309927	0.294595
0.0104418	0.0405968	0.0440075		0.00963855	0	0.0196629		0.0788253	0.0730347	0.13362		0.105261	0.101858	0.102971		0.118172	0.123617	0.102193		0.132914	0.1284	0.112546		0.0952963	0.103409	0.129097		0.0622548	0.0590475	0.0812773		0.207094	0.193745	0.139238		0.180103	0.176291	0.135387		0.550548	0.570916	0.644098		0.0622548	0.0590475	0.0812773		0.387197	0.370036
0	0.0539766	0.0858522		0	0	0.0827274		0.159115	0.0665374	0.0890173		0.154217	0.0826017	0.114343		0.140369	0.0876199	0.104525		0.124258	0.10676	0.0903432		0.0663029	0.0861608	0.113801		0.0403074	0.0822718	0.0524786		0.163021	0.228785	0.136768		0.152409	0.205286	0.130144		0.644263	0.483657	0.680609		0.0403074	0.0822718	0.0524786		0.31543	0.434071
0	0.0843993	0.0690389		0	0	0		0.0909532	0.089773	0.0936826		0.0886274	0.0778664	0.101972		0.0936349	0.0780218	0.110352		0.110718	0.095852	0.12834		0.0922517	0.0970175	0.0956031		0.100568	0.102845	0.0575821		0.231406	0.196025	0.181408		0.19184	0.1782	0.162022		0.476186	0.52293	0.598988		0.100568	0.102845	0.0575821		0.423246	0.374225
0	0.0926764	0.0303195		0	0.0128617	0.0217605		0.0645945	0.0804208	0.0966693		0.0813773	0.085118	0.134588		0.101412	0.0861013	0.127412		0.0978889	0.0990855	0.108793		0.0800412	0.0980246	0.0793861		0.11945	0.0819134	0.071469		0.255647	0.185021	0.179648		0.199588	0.178778	0.149955		0.425314	0.554288	0.598928		0.11945	0.0819134	0.071469		0.455235	0.363798
0.0208986	0.022293	0.057406		0.127723	0.0201729	0.0441603		0.0272727	0.105773	0.0395172		0.0198537	0.119974	0.0602017		0.030303	0.0983381	0.101557		0.0678484	0.10552	0.142969		0.162614	0.0876871	0.134445		0.215217	0.0993607	0.080857		0.0965108	0.178598	0.176092		0.231759	0.162282	0.162795		0.456513	0.559759	0.580256		0.215217	0.0993607	0.080857		0.32827	0.34088
0	0.0468005	0.065609		0.01341	0.0379204	0.0416858		0.0770154	0.102479	0.0799435		0.119264	0.101924	0.114781		0.144656	0.119243	0.132725		0.123063	0.122285	0.135874		0.0854542	0.115769	0.117943		0.046984	0.0765978	0.0594899		0.21619	0.147492	0.126273		0.173963	0.129489	0.125676		0.562864	0.646421	0.688562		0.046984	0.0765978	0.0594899		0.390152	0.276981
0.0537614	0.0861549	0.0761186		0	0	0.0666723		0.0798831	0.106821	0.0777159		0.112277	0.105805	0.078703		0.129899	0.0817067	0.0812268		0.121474	0.107822	0.0814907		0.0807173	0.0873484	0.0876465		0.0510732	0.137843	0.0860105		0.222175	0.144308	0.186234		0.148739	0.14219	0.178182		0.578012	0.575659	0.549574		0.0510732	0.137843	0.0860105		0.370915	0.286498
0.0451058	0.0468629	0		0	0	0		0.07757	0.0903395	0.133837		0.0991396	0.120476	0.141324		0.116583	0.123299	0.168021		0.130753	0.109956	0.152297		0.120566	0.0994719	0.109816		0.0685961	0.0563038	0.114951		0.181178	0.19096	0.0935762		0.160508	0.162331	0.0861774		0.589718	0.590406	0.705295		0.0685961	0.0563038	0.114951		0.341686	0.353291
0.0786202	0.0811935	0.0771056		0.0419191	0.0271339	0.0650631		0.0661004	0.0822972	0.151533		0.0788263	0.0764903	0.17526		0.121982	0.0893152	0.132368		0.154091	0.0950585	0.0652614		0.135412	0.0684222	0.0545183		0.0724965	0.0579221	0.0703898		0.137603	0.216944	0.113421		0.112949	0.205223	0.0950797		0.676951	0.519911	0.721109		0.0724965	0.0579221	0.0703898		0.250552	0.422167
0.0475564	0	0.10248		0	0	0.0603383		0.0618615	0.0730833	0.0814008		0.0598084	0.0858556	0.0822371		0.092211	0.0850332	0.0794035		0.159401	0.0758217	0.096645		0.160383	0.0567503	0.124347		0.13557	0.0864851	0.103414		0.140189	0.287193	0.142554		0.14302	0.249778	0.12718		0.581221	0.376544	0.626852		0.13557	0.0864851	0.103414		0.283209	0.536971
0	0.0205319	0		0	0.0107794	0		0.0677641	0.0827272	0.102606		0.109743	0.144095	0.0825648		0.153227	0.176813	0.09449		0.156142	0.153755	0.12339		0.104228	0.0794348	0.135241		0.0128586	0.0329575	0.0974725		0.204828	0.163042	0.184193		0.19121	0.135864	0.180043		0.591103	0.668136	0.538292		0.0128586	0.0329575	0.0974725		0.396038	0.298906
0.00823045	0.0560704	0.0361183		0.0102881	0.0187126	0.0385613		0.0841236	0.042283	0.0677186		0.110711	0.0811441	0.113195		0.128425	0.151407	0.137823		0.145448	0.171162	0.137939		0.117023	0.162091	0.0945488		0.0452737	0.0336409	0.0621337		0.180127	0.14788	0.165008		0.170351	0.135608	0.146954		0.604249	0.682871	0.625904		0.0452737	0.0336409	0.0621337		0.350478	0.283488
0.0634668	0.0384502	0.102881		0.015873	0	0.0628676		0.113508	0.104825	0.0913718		0.0868384	0.134662	0.088558		0.0790405	0.127872	0.0930885		0.0723575	0.120019	0.096186		0.0779476	0.107668	0.0695925		0.0523304	0.0509274	0.0519406		0.220401	0.16929	0.181997		0.218237	0.146287	0.161517		0.509031	0.633496	0.604545		0.0523304	0.0509274	0.0519406		0.438638	0.315577
0.0646251	0.0676881	0.043166		0	0.0144928	0.0232682		0.0666988	0.134821	0.0823085		0.0820998	0.107175	0.125973		0.114713	0.106283	0.136349		0.124456	0.118576	0.137749		0.115557	0.108431	0.10892		0.0952038	0.0941918	0.0497165		0.179032	0.129512	0.149927		0.157615	0.118829	0.142623		0.56815	0.657466	0.657733		0.0952038	0.0941918	0.0497165		0.336646	0.248342
0.0150079	0.0351763	0.0490762		0.0268562	0	0		0.0528876	0.0653894	0.0684107		0.102394	0.0983779	0.0761098		0.148556	0.128411	0.0818937		0.170398	0.132885	0.0876091		0.126289	0.102484	0.0866188		0.0605663	0.076157	0.0875578		0.158664	0.195295	0.249273		0.138382	0.165824	0.213451		0.642388	0.562724	0.449718		0.0605663	0.076157	0.0875578		0.297045	0.361119
0.0313943	0.0365137	0.0311978		0.0304472	0	0.0156452		0.0527154	0.0750577	0.0933878		0.0913836	0.109381	0.129555		0.123523	0.134457	0.137848		0.138918	0.145224	0.141863		0.0995434	0.0993427	0.0882707		0.0707994	0.0524659	0.0606464		0.191731	0.176732	0.162956		0.169545	0.170826	0.138631		0.567925	0.599976	0.637767		0.0707994	0.0524659	0.0606464		0.361275	0.347558
0.0391851	0	0.0640615		0	0	0.0449562		0.125873	0.0637575	0.0941914		0.0841398	0.10793	0.0871037		0.132648	0.146869	0.12936		0.106927	0.173473	0.158601		0.0678187	0.117515	0.10616		0.0556861	0.0525446	0.0748217		0.212988	0.17808	0.119635		0.174734	0.15983	0.12111		0.556591	0.609546	0.684434		0.0556861	0.0525446	0.0748217		0.387723	0.33791
0	0.0259008	0.00977995		0	0	0		0.0745486	0.0686688	0.0534401		0.0805755	0.125686	0.0994284		0.0901694	0.157938	0.140871		0.0816266	0.165106	0.153195		0.0659962	0.143209	0.128373		0.104325	0.0586235	0.054421		0.268079	0.135571	0.193884		0.23468	0.119297	0.166608		0.392916	0.686509	0.585087		0.104325	0.0586235	0.054421		0.502758	0.254868
0	0.0471274	0.0674492		0	0	0.0725036		0.140606	0.0988186	0.14393		0.140897	0.0936154	0.105267		0.133662	0.100889	0.0879806		0.0952664	0.116333	0.0863865		0.060573	0.0894109	0.073634		0.0469735	0.0826524	0.0558675		0.19892	0.193335	0.158558		0.183102	0.177818	0.148423		0.571005	0.546194	0.637151		0.0469735	0.0826524	0.0558675		0.382022	0.371153
0	0.0603679	0.0796094		0	0.0299525	0.0476651		0.0623547	0.109295	0.121658		0.0647594	0.0900092	0.124693		0.0780823	0.0918407	0.110273		0.100763	0.105611	0.0827466		0.092363	0.0798776	0.0673686		0.102069	0.076162	0.0595842		0.270218	0.192668	0.161489		0.229391	0.164216	0.144912		0.398322	0.566954	0.634014		0.102069	0.076162	0.0595842		0.499609	0.356884
0	0.0958804	0.0802845		0.0143885	0.0193136	0		0.0821746	0.116709	0.0924511		0.100718	0.115706	0.103739		0.0997199	0.11004	0.113961		0.0800712	0.112718	0.116244		0.0686065	0.09971	0.0824681		0.106901	0.0727957	0.0643866		0.248496	0.143768	0.180432		0.198924	0.113358	0.166034		0.445679	0.670078	0.589148		0.106901	0.0727957	0.0643866		0.44742	0.257127
0.017017	0.0604663	0.0644109		0.0876045	0	0.0321814		0.0723367	0.0742072	0.0903027		0.029029	0.0924387	0.137837		0.037037	0.101874	0.102765		0.0827236	0.127847	0.135653		0.111333	0.112552	0.0902477		0.12968	0.0843814	0.0567496		0.194428	0.176253	0.152447		0.238812	0.169981	0.137405		0.437081	0.569385	0.653398		0.12968	0.0843814	0.0567496		0.43324	0.346234
0.0305981	0.0208333	0.0745555		0.0261969	0	0.0758627		0.0661723	0.11759	0.0884817		0.112299	0.0961419	0.0809152		0.126478	0.0877768	0.0934755		0.107468	0.100488	0.103452		0.0835598	0.0917451	0.0845153		0.0625443	0.100392	0.0556184		0.201461	0.200631	0.183005		0.183222	0.184403	0.160118		0.552772	0.514575	0.601258		0.0625443	0.100392	0.0556184		0.384684	0.385033
0.038325	0.0569546	0.0609566		0	0	0.0264225		0.0543594	0.119928	0.0844198		0.104755	0.112793	0.112074		0.11992	0.110491	0.10949		0.106916	0.0946953	0.104633		0.0871325	0.0820804	0.0924532		0.0676844	0.0773996	0.061397		0.22382	0.1941	0.187837		0.197088	0.151558	0.160317		0.511408	0.576943	0.590449		0.0676844	0.0773996	0.061397		0.420908	0.345658
0.0464117	0.0532611	0.0923172		0	0	0.0646881		0.091391	0.110474	0.0988546		0.113716	0.113495	0.0898727		0.132195	0.108304	0.0833001		0.122263	0.0910674	0.0751407		0.0969667	0.0951365	0.0669812		0.0527621	0.0961991	0.0819616		0.18154	0.176616	0.189201		0.162754	0.155447	0.157683		0.602944	0.571738	0.571155		0.0527621	0.0961991	0.0819616		0.344294	0.332063
0.106023	0.0814927	0		0.0313092	0	0.0409863		0.100964	0.0866767	0.10838		0.112482	0.105546	0.10705		0.101549	0.109109	0.123668		0.110569	0.110258	0.118495		0.114266	0.112671	0.0943707		0.0895437	0.0652999	0.100751		0.123541	0.174597	0.173576		0.109753	0.15435	0.132724		0.677163	0.605753	0.59295		0.0895437	0.0652999	0.100751		0.233294	0.328947
0.0701475	0.0436731	0.126105		0	0	0.0728723		0.0648773	0.0676579	0.133971		0.0723806	0.07537	0.10007		0.0979893	0.101595	0.102777		0.139594	0.103698	0.0684573		0.138646	0.0654612	0.0614318		0.0965932	0.0709408	0.068981		0.167792	0.246719	0.143595		0.151981	0.224885	0.121739		0.583634	0.457455	0.665685		0.0965932	0.0709408	0.068981		0.319772	0.471604
0	0	0.101264		0	0	0.0647161		0.0790739	0.078486	0.107733		0.0871317	0.0829009	0.0816445		0.103127	0.0908971	0.0745631		0.108298	0.0822301	0.0791931		0.0778113	0.063002	0.0926433		0.0641005	0.0973638	0.0873427		0.260494	0.271537	0.166436		0.219964	0.233584	0.144464		0.455441	0.397516	0.601757		0.0641005	0.0973638	0.0873427		0.480458	0.50512
0.00889802	0	0.0347742		0.0109514	0	0		0.0786126	0.099318	0.118352		0.119853	0.145256	0.107479		0.136245	0.154663	0.0992564		0.138298	0.128432	0.097277		0.107992	0.0712221	0.0925393		0.0435178	0.0468326	0.0636218		0.189319	0.196831	0.202748		0.166313	0.157446	0.183953		0.60085	0.598891	0.549677		0.0435178	0.0468326	0.0636218		0.355632	0.354277
0.0952238	0.0654382	0.0507039		0	0	0.0122411		0.108979	0.0842304	0.10242		0.0871834	0.102141	0.123789		0.0745752	0.14608	0.132025		0.0711811	0.162774	0.141287		0.09415	0.116311	0.103987		0.0551275	0.0229277	0.0546249		0.214817	0.153895	0.136921		0.198763	0.146202	0.142002		0.531292	0.676975	0.666452		0.0551275	0.0229277	0.0546249		0.41358	0.300097
0.08856	0.0450388	0.122589		0	0	0.0560653		0.0645192	0.0952535	0.110192		0.0777705	0.115359	0.0904642		0.0904477	0.125221	0.0739382		0.0961147	0.114618	0.0708391		0.0931022	0.0879408	0.0565325		0.0863314	0.05672	0.0683382		0.219202	0.192729	0.181396		0.183952	0.167121	0.169645		0.510514	0.58343	0.58062		0.0863314	0.05672	0.0683382		0.403154	0.35985
0	0.040128	0.0264622		0	0.014553	0		0.0809448	0.124804	0.091551		0.136187	0.14947	0.135572		0.155311	0.130652	0.13654		0.16305	0.102145	0.133208		0.116269	0.0637317	0.114429		0.0525073	0.0749319	0.0573252		0.156425	0.162117	0.163127		0.139306	0.137468	0.141786		0.651762	0.625483	0.637762		0.0525073	0.0749319	0.0573252		0.295731	0.299585
0.01649	0.075458	0.0563782		0	0	0		0.0747104	0.0854877	0.0735985		0.130932	0.118787	0.0883656		0.155571	0.128762	0.0895099		0.153203	0.122054	0.107713		0.105363	0.100946	0.116122		0.0523405	0.0688311	0.0979584		0.166781	0.157623	0.199939		0.144609	0.142052	0.170416		0.636269	0.631494	0.531687		0.0523405	0.0688311	0.0979584		0.31139	0.299675
	0	0			0	0			0.0671969	0.169035			0.110098	0.152658			0.123452	0.136202			0.144283	0.128403			0.118039	0.074999			0.0554199	0.118133			0.196381	0.109439			0.18513	0.111131			0.563069	0.661298			0.0554199	0.118133			0.381511
[truncated: 1 more columns]

## Sheet: Closed eyes - medium pressure
FOOT REGIONS
T1				T2345				M1				M2				M3				M4				M5				MF				MH				LH				Forefoot				Midfoot				Hindfoot
Control	HTLV	PETMAH		Control	HTLV	PETMAH		Control	HTLV	PETMAH		Control	HTLV	PETMAH		Control	HTLV	PETMAH		Control	HTLV	PETMAH		Control	HTLV	PETMAH		Control	HTLV	PETMAH		Control	HTLV	PETMAH		Control	HTLV	PETMAH		Control	HTLV	PETMAH		Control	HTLV	PETMAH		Control	HTLV
0.0375424	0.0335453	0.0184083		0.0538182	0	0		0.0552807	0.086429	0.0523548		0.112327	0.126498	0.113611		0.138688	0.146645	0.154068		0.120477	0.147291	0.198589		0.0842196	0.135916	0.129733		0.0470301	0.0515434	0.0411255		0.183816	0.156808	0.141025		0.166801	0.115325	0.151085		0.602353	0.676323	0.666764		0.0470301	0.0515434	0.0411255		0.350617	0.272133
0.0293752	0.0221297	0.0437037		0	0	0.0325926		0.081788	0.0738998	0.13183		0.101704	0.108486	0.106624		0.113809	0.143708	0.0962684		0.119555	0.156214	0.112299		0.0921378	0.110331	0.11255		0.0658639	0.0494385	0.0811287		0.209204	0.182377	0.138921		0.186563	0.153415	0.144083		0.538369	0.614769	0.635867		0.0658639	0.0494385	0.0811287		0.395767	0.335792
0	0.0416429	0.0879484		0	0	0.0759985		0.132396	0.0951298	0.0922662		0.146168	0.08018	0.119082		0.155015	0.0856781	0.111506		0.130233	0.102987	0.089316		0.0628027	0.0841168	0.0968468		0.0428915	0.0841168	0.0537225		0.177152	0.220159	0.141491		0.153342	0.20599	0.131823		0.626615	0.489734	0.672964		0.0428915	0.0841168	0.0537225		0.330494	0.426149
0	0.092228	0.0723643		0.0303922	0	0		0.0913406	0.0972829	0.0895251		0.0942818	0.088211	0.0979482		0.0896601	0.0861815	0.093317		0.0977313	0.109254	0.119001		0.092321	0.10122	0.094591		0.0912209	0.0942618	0.0705018		0.216812	0.172715	0.193337		0.19624	0.158646	0.169415		0.495727	0.574377	0.566746		0.0912209	0.0942618	0.0705018		0.413052	0.331361
0	0.0707553	0.0456322		0.0204604	0	0.0500116		0.063822	0.0801214	0.0909331		0.085634	0.0884327	0.122771		0.116177	0.0905195	0.114973		0.114905	0.117589	0.096029		0.0850757	0.114464	0.0823009		0.0978318	0.0853467	0.0679304		0.233118	0.176892	0.173062		0.182976	0.17588	0.156358		0.486074	0.561882	0.60265		0.0978318	0.0853467	0.0679304		0.416094	0.352771
0.0154321	0.0402988	0.0633887		0.116158	0	0.0412111		0.0581925	0.11106	0.0412623		0.0174897	0.10922	0.0642457		0.0257202	0.106324	0.0954397		0.0747732	0.110058	0.145149		0.114889	0.0931938	0.138499		0.217023	0.105051	0.0889724		0.141161	0.173238	0.164097		0.219162	0.151556	0.157735		0.422654	0.570155	0.589196		0.217023	0.105051	0.0889724		0.360323	0.324795
0.0217391	0.0535257	0.0683557		0.0355072	0	0.0439762		0.0788533	0.0833661	0.0758344		0.133654	0.103602	0.114983		0.150809	0.136097	0.124679		0.116533	0.158035	0.12977		0.0783817	0.171206	0.115131		0.0433813	0.0878193	0.0577184		0.188734	0.105366	0.147794		0.152407	0.100984	0.121759		0.615478	0.705832	0.672729		0.0433813	0.0878193	0.0577184		0.341141	0.206349
0.0521477	0.08338	0.096391		0	0.031933	0.060674		0.0816912	0.106618	0.0768319		0.112203	0.106702	0.0768197		0.137816	0.118713	0.0767714		0.145697	0.108623	0.0833435		0.105326	0.0926757	0.0953861		0.0551269	0.125866	0.0975164		0.165326	0.112745	0.18		0.144667	0.112745	0.156266		0.63488	0.648645	0.566217		0.0551269	0.125866	0.0975164		0.309993	0.22549
0.043429	0.0460658	0.032		0.0152905	0.0300031	0.024		0.0806161	0.0942383	0.119615		0.0913129	0.109716	0.128179		0.100864	0.11329	0.136003		0.115764	0.108249	0.125345		0.130602	0.0914172	0.0903995		0.0720839	0.0522629	0.0819927		0.174987	0.185559	0.136479		0.17505	0.1692	0.125988		0.577879	0.592978	0.65554		0.0720839	0.0522629	0.0819927		0.350037	0.354759
0.086582	0.0835566	0.0793091		0.0335025	0.0160256	0.0798592		0.060859	0.0868923	0.133568		0.0741538	0.0879313	0.163006		0.108581	0.101578	0.113054		0.150047	0.104179	0.0697348		0.136924	0.0698085	0.0551115		0.080222	0.0582985	0.0581793		0.142434	0.202725	0.123084		0.126694	0.189006	0.125094		0.65065	0.549971	0.693642		0.080222	0.0582985	0.0581793		0.269128	0.391731
0.0465161	0	0.103492		0	0	0.0550743		0.0705348	0.0705729	0.0718854		0.0660505	0.0804629	0.0710419		0.0881958	0.0867475	0.0834086		0.14653	0.0793187	0.112638		0.166524	0.0594298	0.132392		0.145927	0.0927999	0.106074		0.134776	0.279468	0.142691		0.134946	0.2512	0.121301		0.584351	0.376532	0.629933		0.145927	0.0927999	0.106074		0.269722	0.530668
0.0297825	0.0538202	0.0120037		0.0157233	0	0.0147213		0.0643652	0.0882375	0.101931		0.102038	0.154754	0.081186		0.141654	0.177222	0.0975054		0.147073	0.147327	0.122739		0.10417	0.0815338	0.12135		0.0498763	0.0321726	0.0912616		0.181977	0.148153	0.184396		0.163341	0.116779	0.172906		0.604805	0.702896	0.551437		0.0498763	0.0321726	0.0912616		0.345319	0.264932
0.0387732	0.0499399	0.0367505		0.0399839	0.0337818	0.0417832		0.0881859	0.0484521	0.0673546		0.116281	0.0836926	0.122856		0.131049	0.151966	0.152177		0.133738	0.16298	0.150814		0.100985	0.155647	0.0952039		0.0401365	0.0345144	0.0572744		0.159826	0.146862	0.143682		0.151041	0.132164	0.132105		0.648996	0.686459	0.666939		0.0401365	0.0345144	0.0572744		0.310867	0.279026
0.0642277	0	0.119505		0	0	0.0690152		0.106723	0.105084	0.0873371		0.0891008	0.137557	0.0924714		0.0808216	0.131798	0.0964571		0.0829082	0.121285	0.0942917		0.0943063	0.112687	0.0646512		0.0538937	0.0573154	0.0515511		0.214505	0.173813	0.165906		0.213514	0.160461	0.158814		0.518088	0.608411	0.623729		0.0538937	0.0573154	0.0515511		0.428018	0.334274
0.080187	0.035848	0.0349871		0	0.0120664	0.029134		0.076084	0.12232	0.0834638		0.0811462	0.107002	0.115742		0.107191	0.104565	0.135682		0.116216	0.12271	0.139558		0.116222	0.105805	0.110682		0.097254	0.0914698	0.0501872		0.179366	0.165177	0.155825		0.146334	0.133037	0.14474		0.577046	0.610316	0.649248		0.097254	0.0914698	0.0501872		0.3257	0.298214
0	0.0603218	0.0599806		0	0	0		0.0577032	0.060196	0.0711443		0.109804	0.102729	0.0741901		0.145263	0.132923	0.076195		0.162985	0.145329	0.080285		0.12051	0.107251	0.081323		0.0640274	0.0638479	0.0894625		0.184599	0.171218	0.255006		0.155109	0.156184	0.212413		0.596265	0.60875	0.443118		0.0640274	0.0638479	0.0894625		0.339707	0.327402
0.0125241	0.044379	0.0313728		0	0	0.0176452		0.0662652	0.0702804	0.0873321		0.108737	0.0938826	0.127824		0.142518	0.118973	0.137816		0.159369	0.135151	0.138588		0.119508	0.0948324	0.0893821		0.0605779	0.0643752	0.059892		0.175603	0.188809	0.165188		0.154898	0.189317	0.14496		0.608922	0.557498	0.62996		0.0605779	0.0643752	0.059892		0.3305	0.378126
0.0346438	0	0.03149		0.0223979	0	0.0253456		0.12327	0.0667557	0.106375		0.117363	0.117459	0.09745		0.124039	0.146925	0.114763		0.0926969	0.180064	0.142895		0.075388	0.130228	0.0927232		0.0480576	0.0464316	0.0774173		0.192065	0.163294	0.15748		0.170079	0.148842	0.154061		0.589798	0.641433	0.611042		0.0480576	0.0464316	0.0774173		0.362144	0.312136
0.0174731	0.0384812	0.0111397		0.0311753	0	0		0.0841904	0.0601546	0.0586644		0.0940243	0.112277	0.111444		0.102701	0.136323	0.13859		0.0940747	0.149957	0.147094		0.0703389	0.138731	0.112261		0.0924221	0.0681655	0.0442256		0.201986	0.157979	0.203144		0.211614	0.137932	0.173438		0.493978	0.635924	0.579193		0.0924221	0.0681655	0.0442256		0.4136	0.295911
0	0.0285012	0		0	0	0		0.143973	0.103776	0.162463		0.150878	0.112124	0.126898		0.134216	0.119298	0.115094		0.0978321	0.129438	0.109128		0.0624525	0.100589	0.0770964		0.0455192	0.0640598	0.0723595		0.18975	0.168864	0.183894		0.175379	0.17335	0.153066		0.589352	0.593726	0.59068		0.0455192	0.0640598	0.0723595		0.365129	0.342214
0	0.0532877	0.0994516		0	0.0244711	0.0561337		0.0787624	0.111011	0.133356		0.0799361	0.0980424	0.12424		0.0869519	0.107635	0.0912242		0.10782	0.111227	0.07398		0.0963235	0.0848717	0.0590006		0.0949873	0.0688327	0.0590429		0.246602	0.184964	0.160363		0.208617	0.155657	0.143208		0.449794	0.590546	0.637386		0.0949873	0.0688327	0.0590429		0.455218	0.340621
0	0.0988804	0.0679934		0	0	0		0.10314	0.119809	0.0927228		0.113284	0.119788	0.103438		0.122518	0.116685	0.112008		0.0983721	0.119766	0.109862		0.0792208	0.104307	0.07809		0.0932177	0.0795984	0.0764618		0.208792	0.137575	0.19037		0.181455	0.103591	0.169055		0.516535	0.679236	0.564114		0.0932177	0.0795984	0.0764618		0.390247	0.241166
0.027668	0.0597469	0.0652476		0.0813556	0	0.0338562		0.0546814	0.0758154	0.0972544		0	0.092879	0.12231		0	0.102363	0.133907		0.0603794	0.130803	0.115722		0.172138	0.113763	0.0743687		0.149446	0.0786725	0.058635		0.221556	0.170601	0.154645		0.232775	0.175356	0.144053		0.396223	0.57537	0.642666		0.149446	0.0786725	0.058635		0.454331	0.345957
0.0113736	0	0.0946147		0	0	0.0770882		0.0725931	0.116334	0.0851245		0.122261	0.10506	0.0785305		0.136071	0.0925371	0.0892194		0.116646	0.0981373	0.0945855		0.0964375	0.099241	0.0838931		0.0524299	0.102701	0.0626793		0.204981	0.195241	0.175739		0.187208	0.190748	0.158525		0.555381	0.51131	0.603056		0.0524299	0.102701	0.0626793		0.392189	0.38599
0.0455923	0.0846812	0.076223		0	0	0.0369346		0.0823306	0.101807	0.0746572		0.105787	0.0931984	0.103026		0.115807	0.0921019	0.100301		0.102448	0.0835477	0.0881841		0.0911847	0.0846264	0.0775407		0.093465	0.0761093	0.0549874		0.188548	0.212353	0.200147		0.174837	0.171575	0.187999		0.54315	0.539963	0.556867		0.093465	0.0761093	0.0549874		0.363385	0.383928
0.0582021	0.0544163	0.117751		0.0163599	0	0.0835013		0.0935624	0.106605	0.09402		0.108954	0.109868	0.0785849		0.122033	0.103466	0.0741087		0.118988	0.0885085	0.0768952		0.0922282	0.092754	0.0737909		0.0513127	0.0959546	0.0858768		0.175509	0.180152	0.166698		0.162851	0.168276	0.148773		0.610328	0.555617	0.598652		0.0513127	0.0959546	0.0858768		0.338359	0.348428
0.102193	0.0909104	0.0856857		0.046718	0.0140351	0.0699348		0.108451	0.0973129	0.0783476		0.12545	0.102717	0.103913		0.112898	0.10573	0.115684		0.12168	0.106704	0.124551		0.120877	0.112657	0.0923641		0.0820997	0.0564525	0.0799399		0.0773235	0.168052	0.134154		0.10231	0.145429	0.115426		0.738267	0.630067	0.67048		0.0820997	0.0564525	0.0799399		0.179634	0.313481
0.0856644	0.0491483	0.126293		0	0	0.0795226		0.0662101	0.0575341	0.106458		0.0791202	0.102529	0.093571		0.101492	0.125524	0.079957		0.142844	0.0909984	0.0626095		0.147114	0.0522995	0.0537131		0.0969857	0.0669484	0.0642561		0.145603	0.234303	0.170701		0.134966	0.220715	0.162918		0.622445	0.478033	0.602124		0.0969857	0.0669484	0.0642561		0.28057	0.455018
0	0	0.115049		0	0	0.0670293		0.0812653	0.0796682	0.0975372		0.0948008	0.0941111	0.0751942		0.115279	0.100276	0.0693323		0.114035	0.0882536	0.0728627		0.079455	0.0616435	0.0858179		0.0632452	0.100562	0.0811012		0.245454	0.251373	0.180913		0.206465	0.224113	0.155163		0.484835	0.423952	0.582823		0.0632452	0.100562	0.0811012		0.451919	0.475486
0.0283487	0.0466981	0.0546718		0.00982801	0	0		0.0724665	0.110747	0.12292		0.114216	0.14569	0.0718196		0.138331	0.149129	0.0932773		0.144146	0.127819	0.0926607		0.107481	0.0733248	0.0968059		0.0508038	0.0375818	0.068014		0.186757	0.171637	0.208896		0.147622	0.137374	0.190934		0.614817	0.653408	0.532156		0.0508038	0.0375818	0.068014		0.334379	0.309011
0.0957638	0.0462997	0.0333556		0	0	0		0.103576	0.0909452	0.0970622		0.0857293	0.104442	0.136502		0.0757058	0.144061	0.143643		0.0768358	0.168467	0.150185		0.104665	0.117938	0.1101		0.0578999	0.0345636	0.0634853		0.206044	0.150847	0.133826		0.19378	0.142437	0.131842		0.542276	0.672152	0.670847		0.0578999	0.0345636	0.0634853		0.399824	0.293284
0.0771229	0.0452694	0.128102		0	0	0.0520931		0.0673526	0.0989578	0.104971		0.0824872	0.112638	0.0983614		0.0956079	0.12526	0.0802204		0.101102	0.11895	0.0684705		0.0933064	0.0947383	0.0518366		0.0867235	0.0547333	0.0696089		0.218247	0.185251	0.179925		0.17805	0.164203	0.166411		0.516979	0.595813	0.584055		0.0867235	0.0547333	0.0696089		0.396297	0.349454
0	0.0590943	0.0322177		0	0	0		0.068877	0.134027	0.0812885		0.120088	0.151325	0.123189		0.142906	0.139886	0.132603		0.155565	0.0999571	0.143126		0.122304	0.0600603	0.115885		0.0598094	0.0758987	0.0587003		0.176895	0.151078	0.165181		0.153555	0.128673	0.14781		0.609741	0.64435	0.628309		0.0598094	0.0758987	0.0587003		0.33045	0.279751
0.0492796	0.071787	0.0574763		0.0149095	0	0		0.0745277	0.0878718	0.0690903		0.117331	0.126169	0.0844499		0.135897	0.122173	0.0869565		0.138075	0.110032	0.0996495		0.0975239	0.0909072	0.108663		0.0558838	0.0667295	0.097077		0.17306	0.176862	0.208614		0.143513	0.147469	0.188024		0.627544	0.60894	0.506285		0.0558838	0.0667295	0.097077		0.316572	0.324331
	0	0			0	0			0.0681645	0.172574			0.106543	0.166654			0.120951	0.13207			0.140503	0.126928			0.108231	0.0694052			0.0613555	0.121048			0.19831	0.105632			0.195943	0.10569			0.544391	0.66763			0.0613555	0.121048			0.394253
[truncated: 1 more columns]

## Sheet: Open eyes - maximum pressure
FOOT REGIONS
T1				T2345				M1				M2				M3				M4				M5				MF				MH				LH				Forefoot				Midfoot				Hindfoot
Control	HTLV	PETMAH		Control	HTLV	PETMAH		Control	HTLV	PETMAH		Control	HTLV	PETMAH		Control	HTLV	PETMAH		Control	HTLV	PETMAH		Control	HTLV	PETMAH		Control	HTLV	PETMAH		Control	HTLV	PETMAH		Control	HTLV	PETMAH		Control	HTLV	PETMAH		Control	HTLV	PETMAH		Control	HTLV
0.046379	0.0176184	0		0.0491693	0	0		0.0512027	0.0905816	0.0739508		0.100732	0.117223	0.119835		0.139014	0.12165	0.14831		0.139014	0.117247	0.173972		0.104115	0.131729	0.169259		0.0359084	0.0638767	0.0360801		0.169006	0.177462	0.139047		0.165461	0.162612	0.139546		0.629625	0.596049	0.685327		0.0359084	0.0638767	0.0360801		0.334467	0.340074
0.00750751	0.0285533	0.0527733		0.00650651	0	0.0193861		0.0775243	0.0697045	0.131654		0.0906609	0.102163	0.0887346		0.104283	0.116403	0.0822043		0.10839	0.110768	0.102636		0.102835	0.107412	0.1436		0.09232	0.0834789	0.123143		0.217977	0.199246	0.128464		0.191995	0.18227	0.127405		0.497708	0.535005	0.620987		0.09232	0.0834789	0.123143		0.409972	0.381516
0	0.0411411	0.0874619		0	0	0.0766766		0.1834	0.0999163	0.0839931		0.14562	0.0730787	0.0997648		0.121625	0.077485	0.0992018		0.114213	0.0955209	0.0832787		0.0801098	0.0936854	0.10935		0.028124	0.101328	0.0634819		0.164193	0.217339	0.149803		0.162715	0.200505	0.146988		0.644968	0.480827	0.639727		0.028124	0.101328	0.0634819		0.326908	0.417845
0	0.0946572	0.0614742		0	0	0		0.0843277	0.0845698	0.0871433		0.0757274	0.0638262	0.0870708		0.0833434	0.0682193	0.106906		0.0945323	0.0799758	0.111252		0.0903433	0.0838739	0.0988326		0.121221	0.114994	0.0690927		0.25994	0.21169	0.194428		0.190565	0.198194	0.1838		0.428274	0.475122	0.552679		0.121221	0.114994	0.0690927		0.450505	0.409884
0	0.110193	0.0327457		0	0.00834939	0.0232372		0.0508146	0.0691635	0.0719233		0.0788976	0.0670639	0.113997		0.0869124	0.074043	0.117719		0.0802777	0.0999024	0.107125		0.0682548	0.105537	0.0843863		0.183303	0.11701	0.101841		0.246082	0.177686	0.180427		0.205458	0.171052	0.166598		0.365157	0.534252	0.551134		0.183303	0.11701	0.101841		0.45154	0.348738
0.0152164	0.0196464	0.0542236		0.00939639	0.01765	0.0356454		0.0158151	0.120305	0.0296294		0.0118878	0.111127	0.0575819		0.0323348	0.087192	0.10175		0.0586192	0.0923442	0.139472		0.213014	0.0814199	0.143235		0.306398	0.135216	0.0911221		0.112766	0.169848	0.183917		0.224553	0.165252	0.163424		0.356283	0.529684	0.561538		0.306398	0.135216	0.0911221		0.337319	0.3351
0	0.0478823	0.0719375		0.00728029	0.0382994	0.0357294		0.075068	0.104275	0.0807741		0.114413	0.0875818	0.105206		0.122491	0.103811	0.120624		0.119966	0.104252	0.126408		0.0750964	0.106306	0.123141		0.0428591	0.0878362	0.0654679		0.233906	0.163991	0.135516		0.20892	0.155766	0.135196		0.514315	0.592407	0.66382		0.0428591	0.0878362	0.0654679		0.442826	0.319756
0.0410346	0.0909135	0.070641		0	0.00944444	0.0532645		0.075655	0.108233	0.0624765		0.10233	0.0946129	0.0575729		0.112636	0.0946129	0.0658633		0.109981	0.09433	0.0738796		0.0797192	0.0841923	0.085095		0.0468618	0.162135	0.104747		0.24596	0.125643	0.213136		0.185822	0.135883	0.213324		0.521356	0.576339	0.468793		0.0468618	0.162135	0.104747		0.431782	0.261526
0.0349768	0.0237161	0		0	0	0		0.072777	0.0900918	0.153893		0.0884426	0.111627	0.134796		0.108116	0.113327	0.152144		0.119533	0.107661	0.148624		0.125422	0.0912296	0.116476		0.072553	0.0708304	0.12657		0.20429	0.205673	0.0844991		0.173889	0.185845	0.0829976		0.549268	0.537652	0.705933		0.072553	0.0708304	0.12657		0.378179	0.391518
0.0912055	0.077045	0.0881921		0.0393222	0.0165499	0.0860433		0.0578754	0.0750371	0.156066		0.0779819	0.0574781	0.144503		0.115658	0.0771445	0.120392		0.130845	0.0798134	0.0823528		0.132999	0.0696994	0.04938		0.0796643	0.0464545	0.0760137		0.142216	0.253744	0.101927		0.132233	0.247034	0.0951295		0.645887	0.452767	0.72693		0.0796643	0.0464545	0.0760137		0.274449	0.500778
0.035235	0	0.114545		0	0	0.0584135		0.0526678	0.0615027	0.0816757		0.0483651	0.0637019	0.065927		0.093742	0.0632084	0.0630229		0.152556	0.0566599	0.0948454		0.169282	0.0458272	0.132415		0.15515	0.100571	0.113422		0.145788	0.311788	0.141633		0.147213	0.29674	0.1341		0.551849	0.2909	0.610845		0.15515	0.100571	0.113422		0.293001	0.608529
0	0.0117384	0		0	0.0065703	0		0.0544376	0.0847121	0.112793		0.09976	0.141481	0.0760142		0.131703	0.153212	0.0856899		0.133536	0.149345	0.113642		0.107698	0.112574	0.129887		0.00700701	0.019159	0.115138		0.234963	0.175197	0.189814		0.230894	0.146012	0.177022		0.527135	0.659632	0.518026		0.00700701	0.019159	0.115138		0.465858	0.321209
0.00505051	0.0509605	0.027528		0.00660451	0.0104288	0.0314166		0.0865669	0.0311594	0.0701759		0.0999298	0.102135	0.10217		0.118654	0.131815	0.119015		0.129302	0.145738	0.120518		0.129695	0.181631	0.114904		0.0541497	0.0249649	0.0729297		0.181315	0.165099	0.178887		0.188733	0.156068	0.162456		0.575802	0.653867	0.585727		0.0541497	0.0249649	0.0729297		0.370048	0.321168
0.0542459	0.0241386	0.126109		0.0118812	0	0.0569053		0.123833	0.104487	0.0835434		0.0826036	0.116313	0.0742934		0.0638899	0.116313	0.0766389		0.0600152	0.108278	0.0821359		0.0677934	0.109949	0.0800065		0.0606477	0.0510449	0.0474452		0.236907	0.193124	0.190443		0.238184	0.176352	0.18248		0.464262	0.57948	0.579632		0.0606477	0.0510449	0.0474452		0.47509	0.369476
0.0580748	0.0612381	0.0350504		0	0.0155797	0.0172519		0.0528373	0.155539	0.0873204		0.0801874	0.107915	0.120793		0.106873	0.0940433	0.12337		0.121007	0.10773	0.122534		0.119277	0.11159	0.116465		0.114774	0.100773	0.0565584		0.185321	0.132395	0.167468		0.161648	0.113197	0.153191		0.538257	0.653634	0.622783		0.114774	0.100773	0.0565584		0.346969	0.245592
0.0195543	0.0261455	0.0395697		0.0272851	0	0		0.0555198	0.0633747	0.0613761		0.0998938	0.0900914	0.0644014		0.137051	0.106325	0.0691473		0.147079	0.110878	0.0708848		0.143579	0.10607	0.0749277		0.0686122	0.0841508	0.107345		0.16091	0.207569	0.27042		0.140515	0.205396	0.241928		0.629962	0.502885	0.380307		0.0686122	0.0841508	0.107345		0.301426	0.412964
0.0294209	0.0237096	0.0327097		0.0223502	0	0.0117209		0.0506263	0.0783299	0.106571		0.0806943	0.0978001	0.12127		0.109077	0.1269	0.122233		0.118517	0.132535	0.115646		0.139173	0.122251	0.10544		0.0850358	0.0491301	0.0834864		0.191207	0.18566	0.158929		0.173899	0.183684	0.141993		0.549858	0.581526	0.615592		0.0850358	0.0491301	0.0834864		0.365106	0.369344
0.0251261	0	0.0695938		0	0	0.0430093		0.126563	0.0631352	0.0950579		0.0997124	0.100118	0.0861893		0.107549	0.137115	0.137466		0.103806	0.151971	0.142175		0.0624762	0.139422	0.125655		0.0383177	0.0421067	0.0933976		0.226713	0.190131	0.104718		0.209737	0.176001	0.102739		0.525232	0.591761	0.699146		0.0383177	0.0421067	0.0933976		0.43645	0.366132
0	0.0179992	0.00550206		0	0	0		0.0643282	0.0849176	0.0551349		0.0675388	0.124174	0.103321		0.0755273	0.133498	0.122336		0.0747392	0.132066	0.139968		0.0568209	0.139726	0.140079		0.134071	0.0812138	0.0447985		0.274458	0.144779	0.207152		0.252517	0.141628	0.181709		0.338954	0.632379	0.566341		0.134071	0.0812138	0.0447985		0.526975	0.286407
0	0.0353011	0.0601219		0	0	0.0656238		0.147825	0.105657	0.170267		0.118935	0.0843484	0.104411		0.124702	0.0956803	0.0841769		0.10753	0.10691	0.0880364		0.0534345	0.101726	0.0760959		0.0464048	0.096846	0.0550565		0.201141	0.19155	0.149535		0.200028	0.181981	0.146676		0.552426	0.529622	0.648733		0.0464048	0.096846	0.0550565		0.401169	0.373532
0	0.0505651	0.0827295		0	0.022898	0.0348393		0.0474057	0.120057	0.129545		0.0519631	0.0850782	0.110641		0.0742477	0.0830078	0.102588		0.0912736	0.0950037	0.0738492		0.087577	0.0897756	0.0553103		0.119878	0.098666	0.0646562		0.279245	0.190001	0.175558		0.248411	0.164948	0.170283		0.352467	0.546385	0.589503		0.119878	0.098666	0.0646562		0.527655	0.354949
0	0.122089	0.0639736		0.00936768	0.012255	0		0.0729142	0.126963	0.0892153		0.0927115	0.113899	0.0913018		0.0950303	0.095018	0.104972		0.0770618	0.0931327	0.107699		0.0552443	0.0861884	0.0949083		0.15955	0.080393	0.070559		0.239895	0.140493	0.1943		0.198226	0.12957	0.183071		0.40233	0.649545	0.55207		0.15955	0.080393	0.070559		0.43812	0.270062
0.0112641	0.0621121	0.0726766		0.0574712	0	0.0444197		0.0596362	0.0721205	0.0872442		0.0250313	0.0811572	0.117368		0.0275344	0.0944644	0.128471		0.0683743	0.111736	0.119594		0.110746	0.112337	0.0856367		0.188713	0.100327	0.0786909		0.227049	0.183659	0.142161		0.22418	0.182086	0.123737		0.360058	0.533928	0.655411		0.188713	0.100327	0.0786909		0.451229	0.365745
0.0276898	0.0168845	0.0732138		0.0245559	0	0.0824886		0.0717467	0.133307	0.0898558		0.104018	0.093453	0.0667649		0.108915	0.0762356	0.0795474		0.104467	0.0919762	0.088851		0.0727617	0.0920131	0.088768		0.0656222	0.131349	0.0547747		0.216477	0.193829	0.191885		0.203747	0.170953	0.183851		0.514154	0.503869	0.56949		0.0656222	0.131349	0.0547747		0.420224	0.364782
0.0253911	0.053288	0.0599719		0	0	0.0189131		0.0688353	0.134736	0.0853781		0.093247	0.0919371	0.0977618		0.102255	0.0906143	0.0972829		0.0970494	0.080346	0.0954454		0.0776893	0.0672734	0.0893923		0.0714512	0.0732352	0.0731373		0.237553	0.216023	0.198502		0.226529	0.192548	0.184216		0.464467	0.518194	0.544145		0.0714512	0.0732352	0.0731373		0.464082	0.40857
0.0348907	0.0408886	0.109016		0	0	0.060028		0.0857188	0.118546	0.104205		0.106408	0.0979605	0.0772763		0.120242	0.0973043	0.0696363		0.11845	0.0810759	0.0640684		0.0968926	0.0891067	0.0578785		0.0533544	0.0983366	0.0865812		0.200574	0.198939	0.191597		0.183468	0.177842	0.179713		0.562603	0.524882	0.542108		0.0533544	0.0983366	0.0865812		0.384042	0.376781
0.150428	0.0863749	0		0.0422842	0	0.0259189		0.0950981	0.0795672	0.138107		0.0956227	0.0958475	0.0922218		0.0880945	0.0972873	0.107598		0.0936565	0.0957757	0.107112		0.111534	0.106263	0.105616		0.0946157	0.0803092	0.106346		0.118936	0.183781	0.171214		0.109731	0.174794	0.145866		0.676718	0.561116	0.576575		0.0946157	0.0803092	0.106346		0.228667	0.358575
0.0677161	0.0260124	0.142648		0	0	0.0664305		0.0520992	0.0519911	0.148249		0.0638251	0.0653302	0.083841		0.0951192	0.0925111	0.0814562		0.12644	0.0961422	0.0659529		0.138858	0.0701332	0.0688828		0.108143	0.0676837	0.0730181		0.178448	0.266005	0.138591		0.169351	0.264191	0.130931		0.544058	0.40212	0.65746		0.108143	0.0676837	0.0730181		0.347799	0.530196
0	0	0.121453		0	0	0.0612469		0.0605749	0.0581407	0.124471		0.0674665	0.0669082	0.0692436		0.0826036	0.0724141	0.0612732		0.0840688	0.0700071	0.0703535		0.0719676	0.0545463	0.0812135		0.0440943	0.120889	0.0995734		0.300424	0.285042	0.163094		0.2888	0.272053	0.148078		0.366682	0.322016	0.589255		0.0440943	0.120889	0.0995734		0.589224	0.557095
0.00542005	0	0.0254796		0.00735579	0	0		0.0818658	0.0938749	0.129496		0.110961	0.119441	0.0993204		0.116107	0.122453	0.0851549		0.123964	0.119942	0.0838783		0.123579	0.0924505	0.0804691		0.0430967	0.0379518	0.0724555		0.204607	0.215927	0.220542		0.183043	0.19796	0.203204		0.569253	0.548162	0.503798		0.0430967	0.0379518	0.0724555		0.38765	0.413887
0.10376	0.0650771	0.0413268		0	0	0.00793651		0.118932	0.0784586	0.111132		0.0728564	0.100933	0.113515		0.0646096	0.143097	0.125		0.0598912	0.148497	0.126762		0.0894822	0.131757	0.120349		0.0536752	0.0142366	0.054385		0.222528	0.160818	0.152082		0.214264	0.157125	0.147513		0.509532	0.66782	0.646021		0.0536752	0.0142366	0.054385		0.436792	0.317944
0.0964726	0.0295254	0.144608		0	0	0.0546028		0.0521707	0.0887299	0.121377		0.0621599	0.103406	0.0901501		0.0763892	0.112577	0.0602152		0.0943498	0.107597	0.0566605		0.0966741	0.0936198	0.0479038		0.0892214	0.0510478	0.0671695		0.231055	0.212487	0.181634		0.201508	0.201011	0.175679		0.478216	0.535455	0.575518		0.0892214	0.0510478	0.0671695		0.432562	0.413498
0	0.0376653	0.0183987		0	0.0144389	0		0.0984244	0.143427	0.101497		0.127217	0.135958	0.124683		0.141716	0.118348	0.12532		0.118781	0.0974385	0.114656		0.142726	0.0639261	0.109858		0.0558596	0.082807	0.0662118		0.161486	0.161492	0.175308		0.153791	0.1445	0.164068		0.628864	0.611201	0.594412		0.0558596	0.082807	0.0662118		0.315276	0.305992
0.0117925	0.0771539	0.0424593		0	0	0		0.0858768	0.0902555	0.0661185		0.129199	0.109078	0.0724435		0.144397	0.114422	0.0748353		0.110661	0.112995	0.0944702		0.121939	0.102021	0.10931		0.0378595	0.0739381	0.10229		0.185093	0.163423	0.226508		0.173182	0.156713	0.211566		0.603866	0.605926	0.459636		0.0378595	0.0739381	0.10229		0.358275	0.320136
	0.0427488	0.00575328			0	0.0134604			0.0822815	0.108498			0.103362	0.128137			0.118808	0.131319			0.117444	0.127331			0.100618	0.118606			0.0451873	0.0925732			0.20091	0.147672			0.188641	0.12665			0.565261	0.633104			0.0451873	0.0925732			0.389551
	0	0			0	0			0.0759668	0.17118			0.097124	0.139443			0.111217	0.132763			0.12843	0.130837			0.129472	0.0820244			0.0492008	0.141837			0.211105	0.100489			0.197484	0.101426			0.54221	0.656247			0.0492008	0.141837			0.408589
[truncated: 1 more columns]

## Sheet: Closed eyes - maximum pressure
FOOT REGIONS
T1				T2345				M1				M2				M3				M4				M5				MF				MH				LH				Forefoot				Midfoot				Hindfoot
Control	HTLV	PETMAH		Control	HTLV	PETMAH		Control	HTLV	PETMAH		Control	HTLV	PETMAH		Control	HTLV	PETMAH		Control	HTLV	PETMAH		Control	HTLV	PETMAH		Control	HTLV	PETMAH		Control	HTLV	PETMAH		Control	HTLV	PETMAH		Control	HTLV	PETMAH		Control	HTLV	PETMAH		Control	HTLV
0.028833	0.0209916	0.0108772		0.0403218	0	0		0.0543719	0.0845087	0.062564		0.105366	0.113299	0.112702		0.128942	0.117023	0.143948		0.128379	0.120337	0.168427		0.093042	0.143251	0.164933		0.0334974	0.081686	0.0375222		0.199998	0.169957	0.148225		0.18725	0.148947	0.150801		0.579255	0.59941	0.663452		0.0334974	0.081686	0.0375222		0.387247	0.318904
0.0211787	0.0133315	0.0434604		0	0	0.0319803		0.0816405	0.0634326	0.134488		0.0938637	0.0996554	0.10777		0.101427	0.13573	0.0760148		0.0996798	0.141014	0.108356		0.0897405	0.123422	0.136602		0.0966549	0.0422898	0.120419		0.218131	0.207067	0.121256		0.197684	0.174058	0.119655		0.48753	0.576586	0.638671		0.0966549	0.0422898	0.120419		0.415815	0.381124
0	0.0309501	0.0917283		0	0	0.0732843		0.143673	0.0990468	0.0849004		0.128068	0.0727624	0.106145		0.137642	0.0804987	0.109394		0.132792	0.0951541	0.092053		0.0724197	0.0951541	0.0935129		0.0302002	0.118467	0.0601724		0.188586	0.208083	0.147165		0.16662	0.199883	0.141645		0.614594	0.473566	0.651018		0.0302002	0.118467	0.0601724		0.355205	0.407966
0	0.110443	0.0669229		0.0286935	0	0		0.0844392	0.0944347	0.0831868		0.0821784	0.0752892	0.0810898		0.0741769	0.0789793	0.0913761		0.0855165	0.0919609	0.097996		0.0877773	0.0931864	0.0941557		0.120808	0.103723	0.0985674		0.23726	0.181547	0.198964		0.19915	0.170436	0.187741		0.442782	0.544294	0.514727		0.120808	0.103723	0.0985674		0.43641	0.351983
0	0.0703392	0.0449204		0	0	0.0428006		0.0552239	0.0684208	0.0967309		0.0849172	0.0690655	0.106271		0.10875	0.0874508	0.106454		0.105844	0.122934	0.100092		0.0880061	0.126737	0.0780322		0.144563	0.115981	0.0772309		0.231488	0.16985	0.180264		0.181208	0.169222	0.167204		0.44274	0.544948	0.575301		0.144563	0.115981	0.0772309		0.412697	0.339071
0.00753546	0.0388296	0.0723004		0.107871	0	0.0270911		0.049389	0.127705	0.0320748		0.00930851	0.102646	0.0573931		0.0261525	0.0935147	0.0999664		0.0483983	0.0958417	0.1389		0.143846	0.0998342	0.150895		0.255124	0.12268	0.106131		0.124936	0.172958	0.162965		0.227439	0.145991	0.152283		0.392501	0.558372	0.578621		0.255124	0.12268	0.106131		0.352375	0.318948
0.025264	0.0404122	0.0736309		0.0365762	0	0.0393971		0.0895629	0.0798795	0.0806367		0.0831659	0.100398	0.0984461		0.139466	0.118918	0.110298		0.128028	0.124662	0.120637		0.0758746	0.176017	0.122026		0.0429982	0.137034	0.059585		0.203278	0.113715	0.152624		0.175786	0.108966	0.14272		0.577938	0.640286	0.645071		0.0429982	0.137034	0.059585		0.379064	0.22268
0.040691	0.0903832	0.115789		0	0.0235126	0.0465042		0.0785737	0.113841	0.0620135		0.111063	0.106024	0.056278		0.126301	0.103445	0.0579996		0.134724	0.0975472	0.0772063		0.109917	0.0934882	0.0954678		0.050256	0.154775	0.130389		0.180146	0.10173	0.182948		0.168328	0.115253	0.175404		0.60127	0.628242	0.511258		0.050256	0.154775	0.130389		0.348474	0.216983
0.029768	0.0347927	0.0351967		0.0124427	0.0236011	0.0253623		0.0746032	0.0856724	0.0821041		0.0800961	0.0934377	0.132546		0.0896537	0.101732	0.134715		0.110587	0.099832	0.125271		0.141117	0.087903	0.101896		0.0778861	0.0552401	0.0971415		0.191922	0.215419	0.133599		0.191925	0.202369	0.132169		0.538267	0.526971	0.63709		0.0778861	0.0552401	0.0971415		0.383847	0.417789
0.0999068	0.081927	0.0898919		0.0252511	0.0104744	0.0765722		0.0532927	0.0813108	0.138645		0.0670747	0.0705976	0.137866		0.104064	0.0904003	0.1085		0.132156	0.0924667	0.0745482		0.137075	0.0741312	0.0542489		0.082505	0.0493447	0.0685169		0.153725	0.227269	0.125891		0.144949	0.222078	0.12532		0.61882	0.501308	0.680272		0.082505	0.0493447	0.0685169		0.298675	0.449347
0.0446114	0	0.128477		0	0	0.0526507		0.0583844	0.0536384	0.0711691		0.0482926	0.0609668	0.0563736		0.0854961	0.0660991	0.0679527		0.150612	0.0646623	0.106665		0.179905	0.0493279	0.141915		0.171388	0.10598	0.113369		0.132025	0.307709	0.138767		0.129285	0.291616	0.12266		0.567302	0.294694	0.625204		0.171388	0.10598	0.113369		0.261311	0.599325
0.0185394	0.0454949	0.00768808		0.00955795	0	0.00974659		0.0546301	0.0918831	0.114775		0.0981759	0.142547	0.0738883		0.133219	0.146877	0.0937216		0.136838	0.143024	0.106333		0.11261	0.114393	0.113122		0.0356976	0.0197053	0.0981381		0.203199	0.162374	0.200883		0.197533	0.133703	0.181705		0.56357	0.684218	0.519275		0.0356976	0.0197053	0.0981381		0.400732	0.296077
0.032405	0.0457657	0.0355601		0.0427812	0.0224821	0.0405806		0.090753	0.0356311	0.0795469		0.0964305	0.0956901	0.113121		0.113076	0.141395	0.130313		0.117234	0.148762	0.129835		0.114589	0.174723	0.116768		0.0576585	0.024002	0.0665211		0.170342	0.160046	0.151293		0.16473	0.151504	0.136462		0.60727	0.664449	0.645724		0.0576585	0.024002	0.0665211		0.335072	0.311549
0.0536246	0	0.150691		0	0	0.0633665		0.115008	0.103165	0.0807344		0.0801134	0.118365	0.0771852		0.0693306	0.118902	0.0794676		0.0657128	0.112906	0.080062		0.0887029	0.119422	0.0722		0.0681371	0.0586274	0.045804		0.22847	0.190544	0.175742		0.2309	0.178068	0.174748		0.472493	0.57276	0.603707		0.0681371	0.0586274	0.045804		0.45937	0.368613
0.0755314	0.0234624	0.0242456		0	0.00787728	0.0254059		0.0643224	0.138249	0.0750777		0.0701653	0.106747	0.111584		0.0926688	0.0944738	0.126337		0.113555	0.104936	0.127764		0.116781	0.0998267	0.121747		0.117812	0.0885839	0.0523769		0.185814	0.175286	0.177531		0.16335	0.160558	0.15793		0.533024	0.575572	0.612162		0.117812	0.0885839	0.0523769		0.349165	0.335844
0	0.0532386	0.0526665		0	0	0		0.0617092	0.0621541	0.0627509		0.103653	0.0937217	0.0590728		0.133538	0.111163	0.061993		0.143825	0.126242	0.0650726		0.140175	0.125299	0.0658305		0.070185	0.0753651	0.109654		0.186416	0.176645	0.27821		0.1605	0.176171	0.24475		0.5829	0.571818	0.367386		0.070185	0.0753651	0.109654		0.346915	0.352817
0.00704607	0.0333578	0.0300923		0	0	0.0193203		0.0737533	0.0655689	0.0962976		0.104463	0.0822121	0.121334		0.128515	0.114649	0.123618		0.13643	0.121489	0.117562		0.129543	0.109422	0.107675		0.0589338	0.0680271	0.0774839		0.184826	0.202367	0.16056		0.176491	0.202907	0.146058		0.579749	0.526699	0.615898		0.0589338	0.0680271	0.0774839		0.361317	0.405274
0.0232859	0	0.0310945		0.0175439	0	0.028607		0.124166	0.0742715	0.108786		0.106018	0.106268	0.0877849		0.113434	0.137244	0.121022		0.0911933	0.158416	0.133934		0.0781856	0.152838	0.114379		0.0340243	0.0329418	0.0940062		0.211118	0.172543	0.143478		0.201031	0.165478	0.136909		0.553827	0.629037	0.625607		0.0340243	0.0329418	0.0940062		0.412149	0.338021
0.0106545	0.0271168	0.00643883		0.0195661	0	0		0.0709003	0.0767623	0.0603325		0.0784355	0.106221	0.10092		0.0875031	0.109962	0.128803		0.0859845	0.122142	0.130638		0.0641221	0.138045	0.122774		0.118531	0.087047	0.0359111		0.240423	0.170329	0.216696		0.223881	0.162374	0.197486		0.417166	0.58025	0.549906		0.118531	0.087047	0.0359111		0.464303	0.332703
0	0.020269	0		0	0	0		0.166106	0.107116	0.184601		0.131313	0.0969523	0.11628		0.119212	0.10584	0.101581		0.102227	0.119028	0.0945081		0.0525733	0.118507	0.0827002		0.0451193	0.0902903	0.0902832		0.19243	0.170713	0.177416		0.191021	0.171285	0.152631		0.57143	0.567712	0.579669		0.0451193	0.0902903	0.0902832		0.38345	0.341998
0	0.0436033	0.104218		0	0.0148603	0.0439059		0.0671556	0.116903	0.149928		0.0650357	0.0924594	0.113584		0.0819959	0.091007	0.0937015		0.0964733	0.103934	0.0723342		0.093557	0.0948497	0.0419659		0.11641	0.0929128	0.0644591		0.25306	0.185733	0.159391		0.226313	0.163738	0.156512		0.404217	0.557616	0.619638		0.11641	0.0929128	0.0644591		0.479372	0.349471
0	0.13445	0.0601826		0	0	0		0.0972233	0.133781	0.0885978		0.120514	0.118266	0.0903345		0.120579	0.100949	0.0994851		0.102148	0.0972922	0.0973855		0.0635724	0.0950398	0.0865242		0.132771	0.0808959	0.0859734		0.190776	0.127381	0.203159		0.172417	0.111945	0.188358		0.504036	0.679777	0.52251		0.132771	0.0808959	0.0859734		0.363193	0.239327
0.015377	0.057328	0.0809137		0.0665433	0	0.0348371		0.0462016	0.0712926	0.0992721		0	0.0806554	0.105008		0	0.0958569	0.11324		0.0409756	0.116316	0.108618		0.152948	0.116328	0.0764818		0.191753	0.0929018	0.0714724		0.247763	0.181153	0.158948		0.238439	0.188168	0.151208		0.322045	0.537776	0.618372		0.191753	0.0929018	0.0714724		0.486201	0.369322
0.00651629	0	0.10638		0	0	0.0789513		0.0813065	0.13682	0.0849893		0.116289	0.0993543	0.0630932		0.121582	0.0770104	0.0725616		0.113093	0.0866095	0.0849251		0.0839554	0.105414	0.0841805		0.0547752	0.132555	0.0636096		0.22305	0.181118	0.182318		0.199432	0.181118	0.178991		0.522742	0.505209	0.575081		0.0547752	0.132555	0.0636096		0.422483	0.362237
0.0303383	0.0834244	0.078756		0	0	0.0228584		0.0758401	0.102092	0.0709326		0.102753	0.0730435	0.0869818		0.108256	0.0754429	0.0864618		0.0985949	0.0651765	0.0790551		0.0799794	0.0664042	0.0705812		0.0641586	0.0792092	0.0859644		0.226239	0.237578	0.212201		0.21384	0.217629	0.206208		0.495762	0.465584	0.495627		0.0641586	0.0792092	0.0859644		0.44008	0.455207
0.0470006	0.0409221	0.148337		0.011236	0	0.0807006		0.089041	0.115651	0.0980609		0.097369	0.0943031	0.0687886		0.110222	0.0860436	0.0525441		0.111767	0.0792378	0.0587642		0.0963874	0.0829903	0.0671861		0.043694	0.0999424	0.0936806		0.203559	0.204214	0.174198		0.189724	0.196696	0.157739		0.563023	0.499148	0.574382		0.043694	0.0999424	0.0936806		0.393283	0.40091
0.130733	0.103624	0.10894		0.0356608	0.00907029	0.0720538		0.101346	0.0941798	0.0779238		0.10123	0.0883966	0.0974505		0.0952109	0.0925147	0.100369		0.104123	0.0925363	0.105318		0.115694	0.104473	0.102516		0.096217	0.0628552	0.079332		0.111779	0.18007	0.134826		0.108006	0.172281	0.121271		0.683998	0.584794	0.664571		0.096217	0.0628552	0.079332		0.219785	0.352351
0.0936957	0.0323408	0.137452		0	0	0.0813495		0.0558011	0.0521469	0.106228		0.0695552	0.101441	0.0791594		0.0958635	0.112212	0.0652575		0.130213	0.0935043	0.0667671		0.149644	0.0475977	0.0533642		0.127963	0.0674768	0.0771846		0.148128	0.247204	0.16513		0.129136	0.246076	0.168108		0.594773	0.439242	0.589577		0.127963	0.0674768	0.0771846		0.277264	0.493281
0	0	0.133986		0	0	0.0613891		0.0644471	0.0670231	0.101457		0.0785172	0.078923	0.0658424		0.09595	0.0796721	0.0562543		0.09595	0.0746254	0.0615064		0.0773979	0.0585737	0.0763238		0.0444577	0.118471	0.0927141		0.279923	0.264677	0.180073		0.263357	0.258035	0.170455		0.412262	0.358817	0.556759		0.0444577	0.118471	0.0927141		0.54328	0.522712
0.019548	0.0358562	0.0373085		0.00598527	0	0		0.075856	0.107204	0.135278		0.108172	0.117054	0.093588		0.115468	0.119835	0.0774435		0.124676	0.118426	0.0757498		0.124668	0.0985363	0.0819068		0.0688596	0.0296858	0.0747452		0.193628	0.193234	0.219705		0.163139	0.180168	0.204275		0.574373	0.596912	0.501275		0.0688596	0.0296858	0.0747452		0.356767	0.373402
0.104043	0.0380606	0.0280606		0	0	0		0.112576	0.0930655	0.115667		0.071739	0.0978379	0.124675		0.063862	0.144397	0.128312		0.0684512	0.15191	0.128968		0.100706	0.1364	0.12154		0.0631562	0.0216709	0.0794132		0.21136	0.15669	0.138806		0.204106	0.159968	0.134558		0.521378	0.661671	0.647222		0.0631562	0.0216709	0.0794132		0.415466	0.316658
0.0744679	0.0291386	0.156457		0	0	0.0534858		0.0563647	0.0893134	0.121872		0.0745466	0.100069	0.09229		0.0826182	0.113369	0.0654894		0.0917858	0.1121	0.0547864		0.0952125	0.1007	0.0430511		0.0847192	0.0557314	0.0706666		0.234468	0.205809	0.171231		0.205817	0.19377	0.170671		0.474996	0.54469	0.587432		0.0847192	0.0557314	0.0706666		0.440285	0.399579
0	0.0475316	0.0204775		0	0	0		0.0761741	0.152047	0.0920558		0.108108	0.136634	0.116722		0.127647	0.127626	0.121521		0.141682	0.110096	0.118401		0.142871	0.0629102	0.115058		0.0667885	0.0852791	0.0811933		0.177982	0.15148	0.17232		0.158748	0.126397	0.162251		0.596482	0.636844	0.584235		0.0667885	0.0852791	0.0811933		0.33673	0.277877
0.0361358	0.071086	0.0435271		0.0109819	0	0		0.0838284	0.0962978	0.0629178		0.112484	0.110446	0.0695592		0.123777	0.11107	0.0703905		0.126497	0.102188	0.0886301		0.113117	0.0868248	0.0987683		0.0495152	0.0744795	0.102136		0.181873	0.177325	0.235793		0.161791	0.170283	0.228278		0.606821	0.577913	0.433793		0.0495152	0.0744795	0.102136		0.343663	0.347608
	0	0			0	0			0.0750771	0.176703			0.0944929	0.144835			0.106697	0.12919			0.121861	0.128757			0.121861	0.0914211			0.0578674	0.14404			0.214968	0.0918409			0.207176	0.0932127			0.519988	0.670906			0.0578674	0.14404			0.422144
[truncated: 1 more columns]
